# Supplementary material for: Comprehensive Comparative Analysis Sheds Light on the Patterns of Microsatellite Distribution across Birds Based on the Chromosome-Level Genomes
Source: Animals (Basel). 2023 Feb 13;13(4):655. doi: 10.3390/ani13040655 (PMC9951716; doi:10.3390/ani13040655)
Supplement: Supplementary file 1 [file animals-13-00655-s001.zip]

Archive with 1 entries (1 files):
- animals-2052787-supplementary.pdf
